# Supplementary material for: Longitudinal Study on the Effect of Season and Weather on the Behaviour of Domestic Cats (Felis catus)
Source: Animals (Basel). 2025 Feb 22;15(5):637. doi: 10.3390/ani15050637 (PMC11898201; doi:10.3390/ani15050637)
Supplement: Supplementary file 1 [file animals-15-00637-s001.zip]

Archive with 1 entries (1 files):
- animals-3465554-supplementary.pdf
